# Supplementary material for: The Use of Demographics and Psychographics to Study Product Effects with Nutrient Supplements: Exploratory Multi-Country Data
Source: Foods. 2021 Aug 18;10(8):1918. doi: 10.3390/foods10081918 (PMC8391947; doi:10.3390/foods10081918)
Supplement: Supplementary file 1 [file foods-10-01918-s001.zip]

Archive with 1 entries (1 files):
- foods-1305325-supplementary-done.pdf
